# Supplementary material for: The Synthesis of 3-(R)- and 3-(S)-Hydroxyeicosapentaenoic Acid
Source: Molecules. 2022 Apr 1;27(7):2295. doi: 10.3390/molecules27072295 (PMC9000449; doi:10.3390/molecules27072295)
Supplement: Supplementary file 1 [file molecules-27-02295-s001.zip]

Archive with 1 entries (1 files):
- molecules-1662926-supplementary.pdf
